# Supplementary material for: A Multi-Spectroscopic and Molecular Docking Analysis of the Biophysical Interaction between Food Polyphenols, Urolithins, and Human Serum Albumin
Source: Molecules. 2024 Sep 20;29(18):4474. doi: 10.3390/molecules29184474 (PMC11434395; doi:10.3390/molecules29184474)
Supplement: Supplementary file 1 [file molecules-29-04474-s001.zip]

Archive with 1 entries (1 files):
- molecules-3188650-supplementary.pdf
